# Supplementary material for: ﻿Reniscymnus gen. nov., a new genus of Scymnini (Coleoptera, Coccinellidae) from the Oriental region
Source: Zookeys. 2025 Feb 6;1226:87–100. doi: 10.3897/zookeys.1226.130352 (PMC11826231; doi:10.3897/zookeys.1226.130352)
Supplement: XML Treatment for Reniscymnus [file zookeys.1226.130352-treatment1.xml]

<!DOCTYPE tp:taxon-treatment
  PUBLIC "-//TaxonX//DTD Taxonomic Treatment Publishing DTD v0 20100105//EN" "tax-treatment-NSO.dtd">
<tp:taxon-treatment xmlns:tp="http://www.plazi.org/taxpub"><tp:treatment-meta><kwd-group><label>Taxon classification</label><kwd>
              <named-content content-type="kingdom">Animalia</named-content>
            </kwd><kwd>
              <named-content content-type="order">Coleoptera</named-content>
            </kwd><kwd>
              <named-content content-type="family">Coccinellidae</named-content>
            </kwd></kwd-group><mixed-citation publication-type="journal"><person-group><name><surname>Peng</surname><given-names>Feng</given-names></name><name><surname>Tang</surname><given-names>Mingjie</given-names></name><name><surname>Wang</surname><given-names>Xingmin</given-names></name><name><surname>Chen</surname><given-names>Xiaosheng</given-names></name></person-group><article-title>﻿<italic><tp:taxon-name><tp:taxon-name-part taxon-name-part-type="genus" reg="Reniscymnus">Reniscymnus</tp:taxon-name-part></tp:taxon-name></italic> gen. nov., a new genus of <tp:taxon-name><tp:taxon-name-part taxon-name-part-type="tribe">Scymnini</tp:taxon-name-part></tp:taxon-name> (<tp:taxon-name><tp:taxon-name-part taxon-name-part-type="order">Coleoptera</tp:taxon-name-part></tp:taxon-name>, <tp:taxon-name><tp:taxon-name-part taxon-name-part-type="family">Coccinellidae</tp:taxon-name-part></tp:taxon-name>) from the Oriental region</article-title><source>Zookeys</source><day>06</day><month>02</month><year>2025</year><volume>1226</volume><fpage>87</fpage><lpage>100</lpage><pub-id pub-id-type="doi">10.3897/zookeys.1226.130352</pub-id></mixed-citation></tp:treatment-meta><tp:nomenclature><label>﻿</label><tp:taxon-name>
            <object-id xmlns:xlink="http://www.w3.org/1999/xlink" content-type="arpha" xlink:type="simple">B0C39653-82A5-555C-BAE5-E016485CC482</object-id>
            <tp:taxon-name-part taxon-name-part-type="genus" reg="Reniscymnus">Reniscymnus</tp:taxon-name-part>
            <object-id xmlns:xlink="http://www.w3.org/1999/xlink" content-type="zoobank" xlink:type="simple">https://zoobank.org/96D790DC-E1BB-46E2-B948-D198BDC84C8D</object-id>
          </tp:taxon-name><tp:taxon-authority>Peng &amp; Chen</tp:taxon-authority><tp:taxon-status xmlns:xlink="http://www.w3.org/1999/xlink" xlink:type="simple">gen. nov.</tp:taxon-status></tp:nomenclature><tp:treatment-sec sec-type="type species" id="SECID0EIHAE"><title>Type species.</title><p><italic><tp:taxon-name><tp:taxon-name-part taxon-name-part-type="genus" reg="Reniscymnus">Reniscymnus</tp:taxon-name-part><tp:taxon-name-part taxon-name-part-type="species" reg="cordatus">cordatus</tp:taxon-name-part></tp:taxon-name></italic> Peng &amp; Chen, sp. nov.</p></tp:treatment-sec><tp:treatment-sec sec-type="etymology" id="SECID0EZHAE"><title>Etymology.</title><p>The generic name is derived from the generic name <italic>Scymnus</italic> and the memory of the late Prof. Ren Shunxiang from South China Agricultural University, a well-known Chinese entomologist who devoted most of his life to the study of Coccinellidae and biological control. Gender masculine.</p></tp:treatment-sec><tp:treatment-sec sec-type="diagnosis" id="SECID0ELIAE"><title>Diagnosis.</title><p><italic><tp:taxon-name><tp:taxon-name-part taxon-name-part-type="genus" reg="Reniscymnus">Reniscymnus</tp:taxon-name-part></tp:taxon-name></italic> gen. nov. presents some characters found in other genera of <tp:taxon-name><tp:taxon-name-part taxon-name-part-type="tribe">Scymnini</tp:taxon-name-part></tp:taxon-name> (especially <italic><tp:taxon-name><tp:taxon-name-part taxon-name-part-type="genus" reg="Sasajiscymnus">Sasajiscymnus</tp:taxon-name-part></tp:taxon-name></italic>, <italic><tp:taxon-name><tp:taxon-name-part taxon-name-part-type="genus" reg="Slipinskiscymnus">Slipinskiscymnus</tp:taxon-name-part></tp:taxon-name></italic> and <italic><tp:taxon-name><tp:taxon-name-part taxon-name-part-type="genus" reg="Axinoscymnus">Axinoscymnus</tp:taxon-name-part></tp:taxon-name></italic>). But the new genus can be easily distinguished from the latter by the following characters: frons narrow, less than the width of an eye (Fig. <xref ref-type="fig" rid="F1">1A</xref>) (vs. wide, more than the width of an eye in <italic><tp:taxon-name><tp:taxon-name-part taxon-name-part-type="genus" reg="Sasajiscymnus">Sasajiscymnus</tp:taxon-name-part></tp:taxon-name></italic> and <italic><tp:taxon-name><tp:taxon-name-part taxon-name-part-type="genus" reg="Slipinskiscymnus">Slipinskiscymnus</tp:taxon-name-part></tp:taxon-name></italic>); antenna composed of 8 antennomeres with a distinctly swollen scape and pedicel, antennomeres 5–8 forming a fusiform and inflated club and the terminal antennomere with two extremely long setae (Figs <xref ref-type="fig" rid="F1">1C</xref>, <xref ref-type="fig" rid="F3">3I</xref>) (vs. 9 antennomeres in <italic><tp:taxon-name><tp:taxon-name-part taxon-name-part-type="genus" reg="Sasajiscymnus">Sasajiscymnus</tp:taxon-name-part></tp:taxon-name></italic>; 10 antennomeres in <italic><tp:taxon-name><tp:taxon-name-part taxon-name-part-type="genus" reg="Slipinskiscymnus">Slipinskiscymnus</tp:taxon-name-part></tp:taxon-name></italic>, and 11 antennomeres in <italic><tp:taxon-name><tp:taxon-name-part taxon-name-part-type="genus" reg="Axinoscymnus">Axinoscymnus</tp:taxon-name-part></tp:taxon-name></italic>); terminal maxillary palpomere slightly narrows apically (Figs <xref ref-type="fig" rid="F1">1D</xref>, <xref ref-type="fig" rid="F3">3J</xref>) (vs. expanded apically in <italic><tp:taxon-name><tp:taxon-name-part taxon-name-part-type="genus" reg="Sasajiscymnus">Sasajiscymnus</tp:taxon-name-part></tp:taxon-name></italic>; <italic><tp:taxon-name><tp:taxon-name-part taxon-name-part-type="genus" reg="Slipinskiscymnus">Slipinskiscymnus</tp:taxon-name-part></tp:taxon-name></italic> and <italic><tp:taxon-name><tp:taxon-name-part taxon-name-part-type="genus" reg="Axinoscymnus">Axinoscymnus</tp:taxon-name-part></tp:taxon-name></italic>); prosternal process with carinae slightly convergent anteriorly (Fig. <xref ref-type="fig" rid="F1">1A</xref>) (vs. complete carinae parallel, joined anteriorly forming square in <italic><tp:taxon-name><tp:taxon-name-part taxon-name-part-type="genus" reg="Sasajiscymnus">Sasajiscymnus</tp:taxon-name-part></tp:taxon-name></italic>; narrow carinae in <italic><tp:taxon-name><tp:taxon-name-part taxon-name-part-type="genus" reg="Axinoscymnus">Axinoscymnus</tp:taxon-name-part></tp:taxon-name></italic>); abdominal postcoxal lines incomplete, strongly recurved toward the base of ventrite 1 but not reaching it, the area enclosed by abdominal postcoxal lines distinctly wide (Figs <xref ref-type="fig" rid="F2">2D</xref>, <xref ref-type="fig" rid="F3">3D</xref>) (vs. incomplete, generally parallel to the posterior margin of ventrite 1 in <italic><tp:taxon-name><tp:taxon-name-part taxon-name-part-type="genus" reg="Sasajiscymnus">Sasajiscymnus</tp:taxon-name-part></tp:taxon-name></italic>; complete in <italic><tp:taxon-name><tp:taxon-name-part taxon-name-part-type="genus" reg="Slipinskiscymnus">Slipinskiscymnus</tp:taxon-name-part></tp:taxon-name></italic> and <italic><tp:taxon-name><tp:taxon-name-part taxon-name-part-type="genus" reg="Axinoscymnus">Axinoscymnus</tp:taxon-name-part></tp:taxon-name></italic>); penis guide subconical with a pointed apex (Fig. <xref ref-type="fig" rid="F2">2I–J</xref>); parameres rather short with few long setae (Fig. <xref ref-type="fig" rid="F2">2I–J</xref>).</p><fig id="F1" position="float" orientation="portrait"><object-id xmlns:xlink="http://www.w3.org/1999/xlink" content-type="doi" xlink:type="simple">10.3897/zookeys.1226.130352.figure1</object-id><object-id xmlns:xlink="http://www.w3.org/1999/xlink" content-type="arpha" xlink:type="simple">B1DEC34B-DE60-55F4-83FA-31201C93A5BE</object-id><label>Figure 1.</label><caption><p>Main characters of the genus <italic><tp:taxon-name><tp:taxon-name-part taxon-name-part-type="genus" reg="Reniscymnus">Reniscymnus</tp:taxon-name-part></tp:taxon-name></italic> gen. nov. <bold>A</bold>–<bold>I</bold><italic><tp:taxon-name><tp:taxon-name-part taxon-name-part-type="genus" reg="Reniscymnus">Reniscymnus</tp:taxon-name-part><tp:taxon-name-part taxon-name-part-type="species" reg="cordatus">cordatus</tp:taxon-name-part></tp:taxon-name></italic> Peng &amp; Chen, sp. nov. <bold>A</bold> ventral view <bold>B</bold> head <bold>C</bold> antenna <bold>D</bold> maxilla <bold>E</bold> mandible <bold>F</bold> labium <bold>G</bold> hind leg <bold>H</bold> spermatheca <bold>I</bold> coxites. Scale bars: 0.5 mm (<bold>A</bold>); 0.1 mm (<bold>B</bold>); 0.05 mm (<bold>C–I</bold>).</p></caption><graphic xmlns:xlink="http://www.w3.org/1999/xlink" xlink:href="zookeys-1226-087_article-130352__-g001.jpg" position="float" orientation="portrait" xlink:type="simple" id="oo_1243495.jpg"><uri content-type="original_file" xlink:type="simple">https://binary.pensoft.net/fig/1243495</uri></graphic></fig><fig id="F2" position="float" orientation="portrait"><object-id xmlns:xlink="http://www.w3.org/1999/xlink" content-type="doi" xlink:type="simple">10.3897/zookeys.1226.130352.figure2</object-id><object-id xmlns:xlink="http://www.w3.org/1999/xlink" content-type="arpha" xlink:type="simple">2F1832BC-CB26-5152-AC6F-2A8D01942177</object-id><label>Figure 2.</label><caption><p><italic><tp:taxon-name><tp:taxon-name-part taxon-name-part-type="genus" reg="Reniscymnus">Reniscymnus</tp:taxon-name-part><tp:taxon-name-part taxon-name-part-type="species" reg="cordatus">cordatus</tp:taxon-name-part></tp:taxon-name></italic> Peng &amp; Chen, sp. nov. (<bold>A–F, I, J</bold> holotype <bold>G, H</bold> paratype) <bold>A</bold> dorsal view <bold>B</bold> frontal view <bold>C</bold> lateral view <bold>D</bold> abdomen <bold>E, G</bold> penis <bold>F, H</bold> apex of penis <bold>I</bold> tegmen, lateral view <bold>J</bold> tegmen, inner view. Scale bars: 0.5 mm (<bold>A–C</bold>); 0.1 mm (<bold>D–J</bold>).</p></caption><graphic xmlns:xlink="http://www.w3.org/1999/xlink" xlink:href="zookeys-1226-087_article-130352__-g002.jpg" position="float" orientation="portrait" xlink:type="simple" id="oo_1243496.jpg"><uri content-type="original_file" xlink:type="simple">https://binary.pensoft.net/fig/1243496</uri></graphic></fig><fig id="F3" position="float" orientation="portrait"><object-id xmlns:xlink="http://www.w3.org/1999/xlink" content-type="doi" xlink:type="simple">10.3897/zookeys.1226.130352.figure3</object-id><object-id xmlns:xlink="http://www.w3.org/1999/xlink" content-type="arpha" xlink:type="simple">0169DD6D-7E82-54B4-9305-3C02BF54FA15</object-id><label>Figure 3.</label><caption><p><italic><tp:taxon-name><tp:taxon-name-part taxon-name-part-type="genus" reg="Reniscymnus">Reniscymnus</tp:taxon-name-part><tp:taxon-name-part taxon-name-part-type="species" reg="explanatus">explanatus</tp:taxon-name-part></tp:taxon-name></italic> Peng &amp; Chen, sp. nov. (<bold>A–H</bold> holotype <bold>I–O</bold> paratype) <bold>A</bold> dorsal view <bold>B</bold> frontal view <bold>C</bold> lateral view <bold>D</bold> abdomen <bold>E</bold> penis <bold>F</bold> apex of penis <bold>G</bold> tegmen, lateral view <bold>H</bold> tegmen, inner view <bold>I</bold> antenna <bold>J</bold> maxilla <bold>K</bold> mandible <bold>L</bold> labium <bold>M</bold> hind leg <bold>N</bold> spermatheca <bold>O</bold> coxites. Scale bars: 0.5 mm (<bold>A–C</bold>); 0.1 mm (<bold>D–H</bold>); 0.05 mm (<bold>I–O</bold>).</p></caption><graphic xmlns:xlink="http://www.w3.org/1999/xlink" xlink:href="zookeys-1226-087_article-130352__-g003.jpg" position="float" orientation="portrait" xlink:type="simple" id="oo_1243497.jpg"><uri content-type="original_file" xlink:type="simple">https://binary.pensoft.net/fig/1243497</uri></graphic></fig></tp:treatment-sec><tp:treatment-sec sec-type="description" id="SECID0EATAE"><title>Description.</title><p>Body elongate oval, color lighter and yellowish, dorsum moderately convex, covered with uniform short setae (Fig. <xref ref-type="fig" rid="F2">2A–C</xref>).</p><p>Head transverse; frons relatively narrow, less than the width of an eye (Fig. <xref ref-type="fig" rid="F1">1A</xref>). Eyes large, rounded without eye canthus, finely faceted with short interfacetal setae; inner ocular margin arcuate (Fig. <xref ref-type="fig" rid="F1">1B</xref>). Clypeus short, and expanded laterally, not covering antennal insertions, anterior margin slightly convex (Fig. <xref ref-type="fig" rid="F1">1B</xref>). Labrum exposed. Antennae short with 8 antennomeres (Figs <xref ref-type="fig" rid="F1">1C</xref>, <xref ref-type="fig" rid="F3">3I</xref>); scape stout, widened and curved apically with several long setae; pedicel longest, swollen and barrel-shaped, as wide as scape; scape and pedicel combined nearly as long as antennomeres 3–8; antennomere 3 distinctly narrowed at base, recurved and turgidly expanded apically; antennomere 4 recurved, expanded apically; antennomeres 5–8 forming fusiform and inflated club with many short setae, and terminal antennomere trochiform with two extremely long setae (Figs <xref ref-type="fig" rid="F1">1C</xref>, <xref ref-type="fig" rid="F3">3I</xref>). Mandibles bifid apically, with well-developed molar tooth (Figs <xref ref-type="fig" rid="F1">1E</xref>, <xref ref-type="fig" rid="F3">3K</xref>). Maxillary palp 4-segmented; palpomere 1 short, ring-like; palpomere 2 elongate, widened apically; palpomere 3 subtriagular and compact at inner margin; terminal palpomere slightly narrowing apically, apical margin slightly obliquely truncate (Figs <xref ref-type="fig" rid="F1">1D</xref>, <xref ref-type="fig" rid="F3">3J</xref>). Maxilla with cardo round and laterally not expanded. Mentum narrowed basally, parallel-sided in basal third, widened apically, anterior margin of mentum weakly arcuate (Figs <xref ref-type="fig" rid="F1">1F</xref>, <xref ref-type="fig" rid="F3">3L</xref>). Labial palp 3-segmented, terminal palpomere nearly as long as penultimate one (Figs <xref ref-type="fig" rid="F1">1F</xref>, <xref ref-type="fig" rid="F3">3L</xref>).</p><p>Pronotum transverse with anterior corners roundly produced. Scutellar shield triangular and distinctly tiny (Fig. <xref ref-type="fig" rid="F2">2A</xref>). Elytra with humeral calli distinct, with apex sharply rounded. Prosternum with narrow procoxae anteriorly, prosternal process wide and subquadrate, carinae widely separated, slightly convergent anteriorly, reaching anterior prosternum margin (Fig. <xref ref-type="fig" rid="F1">1A</xref>). Mesoventrite transverse with a truncate anterior margin; Mesocoxal process wide, slightly wider than width of corresponding mesocoxal diameter. Meso-metaventral junction visible, forming straight line. Metaventrite weakly convex, metaventral postcoxal lines widely separate medially, roundly recurved and complete laterally (Fig. <xref ref-type="fig" rid="F1">1A</xref>). Discrimen visible. Elytral epipleuron incomplete, reaching posterior margin of abdominal ventrite 1, without foveae (Fig. <xref ref-type="fig" rid="F1">1A</xref>).</p><p>Legs short, extending a little beyond lateral margins of elytra; trochanters wide, deviously and angulately produced externally; femora relatively slender; tibiae rather slender, about 1/2 as wide as femur, without apical spurs; tarsi with 3 tarsomeres, tarsomeres 1 and 2 lobed, tarsal claws with sharp basal tooth (Figs <xref ref-type="fig" rid="F1">1G</xref>, <xref ref-type="fig" rid="F3">3M</xref>).</p><p>Abdominal processes transverse, distinctly wide. Ventrite 1 distinctly longer than ventrite 2, in middle almost 2 times length of ventrite 2 (Figs <xref ref-type="fig" rid="F2">2D</xref>, <xref ref-type="fig" rid="F3">3D</xref>). Abdomen with six ventrites in both sexes. Abdominal postcoxal lines incomplete, strongly recurved toward base of ventrite 1 but not reaching it, posteriorly extending more than half of length of ventrite 1 (Figs <xref ref-type="fig" rid="F2">2D</xref>, <xref ref-type="fig" rid="F3">3D</xref>), area enclosed by abdominal postcoxal lines distinctly wide.</p><p>Male genitalia. Relatively long, penis slender (Fig. <xref ref-type="fig" rid="F2">2E</xref>); apex of penis modified with membranous appendages (Fig. <xref ref-type="fig" rid="F2">2F</xref>); tegminal strut stout with a finger-like protrusion at apex. Penis guide stout, subconical with a pointed apex in inner view, parameres rather short with few long setae (Fig. <xref ref-type="fig" rid="F2">2I–J</xref>).</p><p>Female genitalia. Coxites shortened without styli (Figs <xref ref-type="fig" rid="F1">1I</xref>, <xref ref-type="fig" rid="F3">3O</xref>); spermatheca short and recurved with shortened cornu and swollen ramus and nodulus (Figs <xref ref-type="fig" rid="F1">1H</xref>, <xref ref-type="fig" rid="F3">3N</xref>).</p></tp:treatment-sec><tp:treatment-sec sec-type="distribution" id="SECID0EWXAE"><title>Distribution.</title><p>China (Hainan, Guangdong, Guangxi, Yunnan); Laos.</p></tp:treatment-sec><tp:treatment-sec sec-type="remarks" id="SECID0E2XAE"><title>Remarks.</title><p>The species described in this study are distributed in the Oriental region. Interestingly, both new species of this genus exhibit a lighter body coloration similar to that of <italic><tp:taxon-name><tp:taxon-name-part taxon-name-part-type="genus" reg="Axinoscymnus">Axinoscymnus</tp:taxon-name-part><tp:taxon-name-part taxon-name-part-type="species" reg="cardilobus">cardilobus</tp:taxon-name-part></tp:taxon-name></italic> Ren &amp; Pang, 1992, which is in contrast to the darker or black body coloration among members of the tribe <tp:taxon-name><tp:taxon-name-part taxon-name-part-type="tribe">Scymnini</tp:taxon-name-part></tp:taxon-name>.</p></tp:treatment-sec></tp:taxon-treatment>
