# Supplementary material for: ﻿Reniscymnus gen. nov., a new genus of Scymnini (Coleoptera, Coccinellidae) from the Oriental region
Source: Zookeys. 2025 Feb 6;1226:87–100. doi: 10.3897/zookeys.1226.130352 (PMC11826231; doi:10.3897/zookeys.1226.130352)
Supplement: XML Treatment for Reniscymnus cordatus [file zookeys.1226.130352-treatment2.xml]

<!DOCTYPE tp:taxon-treatment
  PUBLIC "-//TaxonX//DTD Taxonomic Treatment Publishing DTD v0 20100105//EN" "tax-treatment-NSO.dtd">
<tp:taxon-treatment xmlns:tp="http://www.plazi.org/taxpub"><tp:treatment-meta><kwd-group><label>Taxon classification</label><kwd>
              <named-content content-type="kingdom">Animalia</named-content>
            </kwd><kwd>
              <named-content content-type="order">Coleoptera</named-content>
            </kwd><kwd>
              <named-content content-type="family">Coccinellidae</named-content>
            </kwd></kwd-group><mixed-citation publication-type="journal"><person-group><name><surname>Peng</surname><given-names>Feng</given-names></name><name><surname>Tang</surname><given-names>Mingjie</given-names></name><name><surname>Wang</surname><given-names>Xingmin</given-names></name><name><surname>Chen</surname><given-names>Xiaosheng</given-names></name></person-group><article-title>﻿<italic><tp:taxon-name><tp:taxon-name-part taxon-name-part-type="genus" reg="Reniscymnus">Reniscymnus</tp:taxon-name-part></tp:taxon-name></italic> gen. nov., a new genus of <tp:taxon-name><tp:taxon-name-part taxon-name-part-type="tribe">Scymnini</tp:taxon-name-part></tp:taxon-name> (<tp:taxon-name><tp:taxon-name-part taxon-name-part-type="order">Coleoptera</tp:taxon-name-part></tp:taxon-name>, <tp:taxon-name><tp:taxon-name-part taxon-name-part-type="family">Coccinellidae</tp:taxon-name-part></tp:taxon-name>) from the Oriental region</article-title><source>Zookeys</source><day>06</day><month>02</month><year>2025</year><volume>1226</volume><fpage>87</fpage><lpage>100</lpage><pub-id pub-id-type="doi">10.3897/zookeys.1226.130352</pub-id></mixed-citation></tp:treatment-meta><tp:nomenclature><label>﻿</label><tp:taxon-name>
            <object-id xmlns:xlink="http://www.w3.org/1999/xlink" content-type="arpha" xlink:type="simple">743646CE-001E-5F37-8DBB-CAE2B8CE5FBD</object-id>
            <tp:taxon-name-part taxon-name-part-type="genus" reg="Reniscymnus">Reniscymnus</tp:taxon-name-part>
            <tp:taxon-name-part taxon-name-part-type="species" reg="cordatus">cordatus</tp:taxon-name-part>
            <object-id xmlns:xlink="http://www.w3.org/1999/xlink" content-type="zoobank" xlink:type="simple">https://zoobank.org/97976073-3815-4C0A-8E2F-1B30E7CE7DA6</object-id>
          </tp:taxon-name><tp:taxon-authority>Peng &amp; Chen</tp:taxon-authority><tp:taxon-status xmlns:xlink="http://www.w3.org/1999/xlink" xlink:type="simple">sp. nov.</tp:taxon-status><xref ref-type="fig" rid="F2">Fig. 2</xref></tp:nomenclature><tp:treatment-sec sec-type="diagnosis" id="SECID0EF3AE"><title>Diagnosis.</title><p>This species resembles <italic><tp:taxon-name><tp:taxon-name-part taxon-name-part-type="genus" reg="Reniscymnus">R.</tp:taxon-name-part><tp:taxon-name-part taxon-name-part-type="species" reg="explanatus">explanatus</tp:taxon-name-part></tp:taxon-name></italic> sp. nov. in external appearance but differs from the latter in the well-developed and elongate inner arm of penis capsule, and the subtriangular tegmen with penis guide in lateral view.</p></tp:treatment-sec><tp:treatment-sec sec-type="description" id="SECID0EW3AE"><title>Description.</title><p><abbrev xmlns:xlink="http://www.w3.org/1999/xlink" xlink:title="total length" id="ABBRID0E33AE" xlink:type="simple">TL</abbrev>: 1.38–1.63 mm, <abbrev xmlns:xlink="http://www.w3.org/1999/xlink" xlink:title="total width" id="ABBRID0EA4AE" xlink:type="simple">TW</abbrev>: 1.08–1.25 mm, <abbrev xmlns:xlink="http://www.w3.org/1999/xlink" xlink:title="total height" id="ABBRID0EE4AE" xlink:type="simple">TH</abbrev>: 0.70–0.78 mm, <abbrev xmlns:xlink="http://www.w3.org/1999/xlink" xlink:title="total length" id="ABBRID0EI4AE" xlink:type="simple">TL</abbrev>/<abbrev xmlns:xlink="http://www.w3.org/1999/xlink" xlink:title="total width" id="ABBRID0EM4AE" xlink:type="simple">TW</abbrev>: 1.26–1.41, <abbrev xmlns:xlink="http://www.w3.org/1999/xlink" xlink:title="elytral length" id="ABBRID0EQ4AE" xlink:type="simple">EL</abbrev>/<abbrev xmlns:xlink="http://www.w3.org/1999/xlink" xlink:title="elytral width" id="ABBRID0EU4AE" xlink:type="simple">EW</abbrev>: 0.99–1.09, <abbrev xmlns:xlink="http://www.w3.org/1999/xlink" xlink:title="pronotal length" id="ABBRID0EY4AE" xlink:type="simple">PL</abbrev>/<abbrev xmlns:xlink="http://www.w3.org/1999/xlink" xlink:title="pronotal width" id="ABBRID0E34AE" xlink:type="simple">PW</abbrev>: 0.49–0.52, <abbrev xmlns:xlink="http://www.w3.org/1999/xlink" xlink:title="head width" id="ABBRID0EA5AE" xlink:type="simple">HW</abbrev>/<abbrev xmlns:xlink="http://www.w3.org/1999/xlink" xlink:title="pronotal width" id="ABBRID0EE5AE" xlink:type="simple">PW</abbrev>: 0.64–0.67, <abbrev xmlns:xlink="http://www.w3.org/1999/xlink" xlink:title="pronotal width" id="ABBRID0EI5AE" xlink:type="simple">PW</abbrev>/<abbrev xmlns:xlink="http://www.w3.org/1999/xlink" xlink:title="elytral width" id="ABBRID0EM5AE" xlink:type="simple">EW</abbrev>: 0.66–0.69.</p><p>Body elongate oval, dorsum with white pubescence. Area of frons near clypeus with suberect and downward setae, distinctly longer and denser than those on top (Fig. <xref ref-type="fig" rid="F2">2B</xref>). Body uniformly pale yellow, except tip of mandibles dark brown (Fig. <xref ref-type="fig" rid="F2">2A–C</xref>). Eyes finely faceted, large, interocular distance about 0.3 times head width. Head and pronotal punctures fine and dense. Surface of elytra with coarse and shallowly impressed punctures.</p><p>Abdominal postcoxal lines incomplete and roundly recurved, reaching 3/4 of length of ventrite 1, area enclosed by the lines sparely punctate, widely smooth along lines; ventrite 1 with fine and sparse punctures in middle, irregularly distributed (Fig. <xref ref-type="fig" rid="F2">2D</xref>).</p><p>Male genitalia. Penis moderately stout and rather long, longer than abdomen; penis capsule with long inner arm and short outer arm (Fig. <xref ref-type="fig" rid="F2">2E, G</xref>), apex of penis swollen with cordate membranous appendages (Fig. <xref ref-type="fig" rid="F2">2F, H</xref>); tegminal strut stout with a finger-like protrusion at apex (Fig. <xref ref-type="fig" rid="F2">2I–J</xref>); phallobase subtrapezoid in lateral view (Fig. <xref ref-type="fig" rid="F2">2I</xref>); tegmen with penis guide triangular, widest at base, apex pointed in lateral view, 3.5 times as long as parameres (Fig. <xref ref-type="fig" rid="F2">2I</xref>); in inner view, penis guide triangular, gradually converging apically; parameres short with few long setae at apex (Fig. <xref ref-type="fig" rid="F2">2J</xref>).</p></tp:treatment-sec><tp:treatment-sec sec-type="type material" id="SECID0E16AE"><title>Type material.</title><p><bold><italic>Holotype</italic></bold>: Laos • 1♂; Phou Kbouay NBCA; alt. 500–750 m; 2–4 Jun. 2007; X.M. Wang et al. leg.; No.<named-content xmlns:xlink="http://www.w3.org/1999/xlink" content-type="dwc:institutional_code" xlink:title="Department of Entomology, South China Agricultural University" xlink:href="http://grbio.org/institution/south-china-agricultural-university" xlink:type="simple">SCAU</named-content>(E)17549; <named-content xmlns:xlink="http://www.w3.org/1999/xlink" content-type="dwc:institutional_code" xlink:title="Department of Entomology, South China Agricultural University" xlink:href="http://grbio.org/institution/south-china-agricultural-university" xlink:type="simple">SCAU</named-content>. <bold><italic>Paratypes</italic></bold>: 1♂; same data as for holotype • 1♂1♀; Vieng Xai, Xam Nua; alt. 1000 m; 11–12 Jun. 2007; X.M. Wang et al. leg. • 1♀; Heu Gnommolat; alt. 380 m; 25 May 2007; X.M. Wang et al. leg. • 2♀; Tad Fane, Pakxong; 11 Jun. 2006; C. Telakang leg. • 1♀; LiPHi, VoeunKHom; 9 Jun. 2006; C. Telakang leg. • 1♀; Khammouane Lakxao; 16 Dec. 2005; C. Telakang leg. China – <bold>Hainan Prov.</bold> • 1♂1♀; Xin’an, Diaoluoshan Mountains; 18 Sep. 1995; Z.Q. Peng leg. • 1♂; Jianfengling; 1 Apr. 1996; Z.Q. Peng leg. • 2♂4♀; Tianchi, Jianfengling; Sep. 1995; Z.Q. Peng leg. • 2♂8♀; Wuzhishan Mountains; 3 May 1996; Z.Q. Peng leg. • 1♂; Shamaoling, Danzhou City; Aug. 1995; Z.Q. Peng leg. • 1♂; Shijing, Diaoluoshan Mountains; Sep. 1995; Z.Q. Peng leg. • 1♀; Wufenchang, Limushan Mountains; Sep. 1995; Z.Q. Peng leg. • 1♀; Limushan Mountains; 21 Apr. 1996; Z.Q. Peng leg. • 1♂; Yinggezui, Yinggeling; 16 Apr. 2019; X.M. Wang leg. • 1♀; Wuzhishan Forest Park; <named-content xmlns:xlink="http://www.w3.org/1999/xlink" content-type="dwc:verbatimCoordinates" xlink:type="simple"><named-content content-type="geo-json" specific-use="{&#34;type&#34;:&#34;Point&#34;,&#34;coordinates&#34;:[109.679722,18.907222]}" id="NCID0EYAAG" xlink:type="simple">18°54'26"N, 109°40'47"E</named-content></named-content>; alt. 670 m; 16 Apr. 2019; X.M. Wang leg. • 1♀; Bawangling; 16 Oct. 1997; Z.Q. Peng leg. • 1♀; Limushan Mountains; 22 Jul. 2006; Z.Q. Peng leg. – <bold>Guangxi Prov.</bold> • 1♂1♀; Fulongshan Mountains, Shiwandashan Mountains; 7 Nov. 2004; C.W. Zhang leg. • 2♀; Daqingshan Mountains, Pingxiang; 2 Aug. 2005; X.M. Wang leg. • 1♀; Banshanyao, Mao’ershan Mountains; 16 Oct. 2004; X.M. Wang leg. – <bold>Guangdong Prov.</bold> • 1♂3♀; Nankunshan Mountains, Huizhou; 21 Dec. 2004; Collector unknown. • 1♂; Wuzhishan Scenic Spot, Liangkou Town, Conghua District, Guangzhou City; <named-content xmlns:xlink="http://www.w3.org/1999/xlink" content-type="dwc:verbatimCoordinates" xlink:type="simple"><named-content content-type="geo-json" specific-use="{&#34;type&#34;:&#34;Point&#34;,&#34;coordinates&#34;:[113.814444,23.720556]}" id="NCID0EEBAG" xlink:type="simple">23°43'14"N, 113°48'52"E</named-content></named-content>; alt. 433 m; 16 Mar. 2024; Z.D. Huang et al. leg. – <bold>Yunnan Prov.</bold> • 2♀; Tongbiguan, Nabang, Yingjiang; alt. 1000 m; 22–23 May 2008; X.M. Wang et al. leg. • 1♀; Xiaoweishan Mountains, Hekou; 23 Apr. 2008; X.M. Wang et al. leg.</p></tp:treatment-sec><tp:treatment-sec sec-type="distribution" id="SECID0ELBAG"><title>Distribution.</title><p>China (Hainan, Guangdong, Guangxi, Yunnan); Laos.</p></tp:treatment-sec><tp:treatment-sec sec-type="etymology" id="SECID0EQBAG"><title>Etymology.</title><p>The species epithet is derived from the Latin adjective “<italic>cordatus</italic>”, referring to the nearly cardioid apex of the penis.</p></tp:treatment-sec><tp:treatment-sec sec-type="remarks" id="SECID0EACAG"><title>Remarks.</title><p>The apex of the penis of this species is spatially swollen; consequently, different shapes were observed when the apex was rotated or viewed from different angles (Fig. <xref ref-type="fig" rid="F2">2E–H</xref>).</p></tp:treatment-sec><tp:treatment-sec><!--Section generated to contain objects referenced in tp:taxon-treatment.--><fig id="F2" position="float" orientation="portrait"><object-id xmlns:xlink="http://www.w3.org/1999/xlink" content-type="doi" xlink:type="simple">10.3897/zookeys.1226.130352.figure2</object-id><object-id xmlns:xlink="http://www.w3.org/1999/xlink" content-type="arpha" xlink:type="simple">2F1832BC-CB26-5152-AC6F-2A8D01942177</object-id><label>Figure 2.</label><caption><p><italic><tp:taxon-name><tp:taxon-name-part taxon-name-part-type="genus" reg="Reniscymnus">Reniscymnus</tp:taxon-name-part><tp:taxon-name-part taxon-name-part-type="species" reg="cordatus">cordatus</tp:taxon-name-part></tp:taxon-name></italic> Peng &amp; Chen, sp. nov. (<bold>A–F, I, J</bold> holotype <bold>G, H</bold> paratype) <bold>A</bold> dorsal view <bold>B</bold> frontal view <bold>C</bold> lateral view <bold>D</bold> abdomen <bold>E, G</bold> penis <bold>F, H</bold> apex of penis <bold>I</bold> tegmen, lateral view <bold>J</bold> tegmen, inner view. Scale bars: 0.5 mm (<bold>A–C</bold>); 0.1 mm (<bold>D–J</bold>).</p></caption><graphic xmlns:xlink="http://www.w3.org/1999/xlink" xlink:href="zookeys-1226-087_article-130352__-g002.jpg" position="float" orientation="portrait" xlink:type="simple" id="oo_1243496.jpg"><uri content-type="original_file" xlink:type="simple">https://binary.pensoft.net/fig/1243496</uri></graphic></fig></tp:treatment-sec></tp:taxon-treatment>
