# Supplementary material for: ﻿Reniscymnus gen. nov., a new genus of Scymnini (Coleoptera, Coccinellidae) from the Oriental region
Source: Zookeys. 2025 Feb 6;1226:87–100. doi: 10.3897/zookeys.1226.130352 (PMC11826231; doi:10.3897/zookeys.1226.130352)
Supplement: XML Treatment for Reniscymnus explanatus [file zookeys.1226.130352-treatment3.xml]

<!DOCTYPE tp:taxon-treatment
  PUBLIC "-//TaxonX//DTD Taxonomic Treatment Publishing DTD v0 20100105//EN" "tax-treatment-NSO.dtd">
<tp:taxon-treatment xmlns:tp="http://www.plazi.org/taxpub"><tp:treatment-meta><kwd-group><label>Taxon classification</label><kwd>
              <named-content content-type="kingdom">Animalia</named-content>
            </kwd><kwd>
              <named-content content-type="order">Coleoptera</named-content>
            </kwd><kwd>
              <named-content content-type="family">Coccinellidae</named-content>
            </kwd></kwd-group><mixed-citation publication-type="journal"><person-group><name><surname>Peng</surname><given-names>Feng</given-names></name><name><surname>Tang</surname><given-names>Mingjie</given-names></name><name><surname>Wang</surname><given-names>Xingmin</given-names></name><name><surname>Chen</surname><given-names>Xiaosheng</given-names></name></person-group><article-title>﻿<italic><tp:taxon-name><tp:taxon-name-part taxon-name-part-type="genus" reg="Reniscymnus">Reniscymnus</tp:taxon-name-part></tp:taxon-name></italic> gen. nov., a new genus of <tp:taxon-name><tp:taxon-name-part taxon-name-part-type="tribe">Scymnini</tp:taxon-name-part></tp:taxon-name> (<tp:taxon-name><tp:taxon-name-part taxon-name-part-type="order">Coleoptera</tp:taxon-name-part></tp:taxon-name>, <tp:taxon-name><tp:taxon-name-part taxon-name-part-type="family">Coccinellidae</tp:taxon-name-part></tp:taxon-name>) from the Oriental region</article-title><source>Zookeys</source><day>06</day><month>02</month><year>2025</year><volume>1226</volume><fpage>87</fpage><lpage>100</lpage><pub-id pub-id-type="doi">10.3897/zookeys.1226.130352</pub-id></mixed-citation></tp:treatment-meta><tp:nomenclature><label>﻿</label><tp:taxon-name>
            <object-id xmlns:xlink="http://www.w3.org/1999/xlink" content-type="arpha" xlink:type="simple">8EE0B488-CC19-5C47-AEFE-070527DD1C64</object-id>
            <tp:taxon-name-part taxon-name-part-type="genus" reg="Reniscymnus">Reniscymnus</tp:taxon-name-part>
            <tp:taxon-name-part taxon-name-part-type="species" reg="explanatus">explanatus</tp:taxon-name-part>
            <object-id xmlns:xlink="http://www.w3.org/1999/xlink" content-type="zoobank" xlink:type="simple">https://zoobank.org/0BF770A6-FD04-4675-BDCC-271E0124A9FD</object-id>
          </tp:taxon-name><tp:taxon-authority>Peng &amp; Chen</tp:taxon-authority><tp:taxon-status xmlns:xlink="http://www.w3.org/1999/xlink" xlink:type="simple">sp. nov.</tp:taxon-status><xref ref-type="fig" rid="F3">Fig. 3</xref></tp:nomenclature><tp:treatment-sec sec-type="diagnosis" id="SECID0EYDAG"><title>Diagnosis.</title><p>This species is similar to <italic><tp:taxon-name><tp:taxon-name-part taxon-name-part-type="genus" reg="Reniscymnus">Reniscymnus</tp:taxon-name-part><tp:taxon-name-part taxon-name-part-type="species" reg="cordatus">cordatus</tp:taxon-name-part></tp:taxon-name></italic> sp. nov. in colour pattern, but can be distinguished from the latter by the relatively shortened inner arm of penis, flattened apex of penis, and the unique tegmen with penis guide recurved inwardly at apex in lateral view and constricted at base in inner view.</p></tp:treatment-sec><tp:treatment-sec sec-type="description" id="SECID0EJEAG"><title>Description.</title><p><abbrev xmlns:xlink="http://www.w3.org/1999/xlink" xlink:title="total length" id="ABBRID0EPEAG" xlink:type="simple">TL</abbrev>: 1.51–1.65 mm, <abbrev xmlns:xlink="http://www.w3.org/1999/xlink" xlink:title="total width" id="ABBRID0ETEAG" xlink:type="simple">TW</abbrev>: 1.13–1.21 mm, <abbrev xmlns:xlink="http://www.w3.org/1999/xlink" xlink:title="total height" id="ABBRID0EXEAG" xlink:type="simple">TH</abbrev>: 0.70–0.83 mm, <abbrev xmlns:xlink="http://www.w3.org/1999/xlink" xlink:title="total length" id="ABBRID0E2EAG" xlink:type="simple">TL</abbrev>/<abbrev xmlns:xlink="http://www.w3.org/1999/xlink" xlink:title="total width" id="ABBRID0E6EAG" xlink:type="simple">TW</abbrev>: 1.33–1.36, <abbrev xmlns:xlink="http://www.w3.org/1999/xlink" xlink:title="elytral length" id="ABBRID0EDFAG" xlink:type="simple">EL</abbrev>/<abbrev xmlns:xlink="http://www.w3.org/1999/xlink" xlink:title="elytral width" id="ABBRID0EHFAG" xlink:type="simple">EW</abbrev>: 1.05–1.07, <abbrev xmlns:xlink="http://www.w3.org/1999/xlink" xlink:title="pronotal length" id="ABBRID0ELFAG" xlink:type="simple">PL</abbrev>/<abbrev xmlns:xlink="http://www.w3.org/1999/xlink" xlink:title="pronotal width" id="ABBRID0EPFAG" xlink:type="simple">PW</abbrev>: 0.50–0.51, <abbrev xmlns:xlink="http://www.w3.org/1999/xlink" xlink:title="head width" id="ABBRID0ETFAG" xlink:type="simple">HW</abbrev>/<abbrev xmlns:xlink="http://www.w3.org/1999/xlink" xlink:title="pronotal width" id="ABBRID0EXFAG" xlink:type="simple">PW</abbrev>: 0.66–0.68, <abbrev xmlns:xlink="http://www.w3.org/1999/xlink" xlink:title="pronotal width" id="ABBRID0E2FAG" xlink:type="simple">PW</abbrev>/<abbrev xmlns:xlink="http://www.w3.org/1999/xlink" xlink:title="elytral width" id="ABBRID0E6FAG" xlink:type="simple">EW</abbrev>: 0.66–0.69.</p><p>Body rounded oval, dorsum with white pubescence. Area of frons near clypeus with suberect and downward setae, distinctly longer and denser than those on top (Fig. <xref ref-type="fig" rid="F3">3B</xref>). Body yellow, except tip of mandibles dark brown, metaventrite deep yellow in middle and elytral epipleurae brown (Fig. <xref ref-type="fig" rid="F3">3A–C</xref>). Eyes finely faceted, large, interocular distance about 0.33–0.34 times head width. Head and pronotal punctures fine and dense. Surface of elytra with coarse, shallowly impressed punctures.</p><p>Abdominal postcoxal lines incomplete and roundly recurved, reaching 5/6 length of ventrite 1, area enclosed by the lines sparsely punctate, widely smooth along the lines; ventrite 1 with coarse and sparse punctures in middle, irregularly distributed (Fig. <xref ref-type="fig" rid="F3">3D</xref>).</p><p>Male genitalia. Penis stout and relatively short, shorter than abdomen; penis capsule with short inner arm, slightly longer than outer arm (Fig. <xref ref-type="fig" rid="F3">3E</xref>); apex of penis wide, flattened with few membranous appendages (Fig. <xref ref-type="fig" rid="F3">3F</xref>); tegminal strut stout with finger-like protrusion at apex (Fig. <xref ref-type="fig" rid="F3">3G</xref>); phallobase rounded in lateral view; tegmen with penis guide widest at base, gradually converging apically, slightly recurved at apex in lateral view, 3 times as long as parameres (Fig. <xref ref-type="fig" rid="F3">3G</xref>); in inner view, penis guide slightly constricted at base, widest in basal 1/3, then gradually tapering apically, apex blunt (Fig. <xref ref-type="fig" rid="F3">3H</xref>); parameres short with several long setae at apex (Fig. <xref ref-type="fig" rid="F3">3H</xref>).</p></tp:treatment-sec><tp:treatment-sec sec-type="type material" id="SECID0ENHAG"><title>Type material.</title><p><bold><italic>Holotype</italic></bold>: Laos • ♂; Pakxong; alt. 1280 m, 24 May 2007; X.M. Wang et al. leg. No. <named-content xmlns:xlink="http://www.w3.org/1999/xlink" content-type="dwc:institutional_code" xlink:title="Department of Entomology, South China Agricultural University" xlink:href="http://grbio.org/institution/south-china-agricultural-university" xlink:type="simple">SCAU</named-content>(E)17561; <named-content xmlns:xlink="http://www.w3.org/1999/xlink" content-type="dwc:institutional_code" xlink:title="Department of Entomology, South China Agricultural University" xlink:href="http://grbio.org/institution/south-china-agricultural-university" xlink:type="simple">SCAU</named-content>. <bold><italic>Paratypes</italic></bold>: • 1♀; same data as for holotype • 1♂; Heu Gnommolat; alt. 380 m; 25 May 2007; X.M. Wang et al. leg. • 1♀; Phou Khao Kbouay NBCA; alt. 500–750 m; 2–4 Jun. 2007; X.M. Wang et al. leg. • 5♂9♀; Khammouane Tnangend; 21 Dec. 2005; C. Telakang leg. • 1♂; Khammouane Lakxao; 16 Dec. 2005; C. Telakang leg. • 1♀; Khammouane Thakhex; 25 Dec. 2005; C. Telakang leg.</p></tp:treatment-sec><tp:treatment-sec sec-type="distribution" id="SECID0EFIAG"><title>Distribution.</title><p>Laos.</p></tp:treatment-sec><tp:treatment-sec sec-type="etymology" id="SECID0EKIAG"><title>Etymology.</title><p>The species epithet is derived from the Latin adjective “<italic>explanatus</italic>”, referring to the flattened apex of the penis.</p></tp:treatment-sec><tp:treatment-sec><!--Section generated to contain objects referenced in tp:taxon-treatment.--><fig id="F3" position="float" orientation="portrait"><object-id xmlns:xlink="http://www.w3.org/1999/xlink" content-type="doi" xlink:type="simple">10.3897/zookeys.1226.130352.figure3</object-id><object-id xmlns:xlink="http://www.w3.org/1999/xlink" content-type="arpha" xlink:type="simple">0169DD6D-7E82-54B4-9305-3C02BF54FA15</object-id><label>Figure 3.</label><caption><p><italic><tp:taxon-name><tp:taxon-name-part taxon-name-part-type="genus" reg="Reniscymnus">Reniscymnus</tp:taxon-name-part><tp:taxon-name-part taxon-name-part-type="species" reg="explanatus">explanatus</tp:taxon-name-part></tp:taxon-name></italic> Peng &amp; Chen, sp. nov. (<bold>A–H</bold> holotype <bold>I–O</bold> paratype) <bold>A</bold> dorsal view <bold>B</bold> frontal view <bold>C</bold> lateral view <bold>D</bold> abdomen <bold>E</bold> penis <bold>F</bold> apex of penis <bold>G</bold> tegmen, lateral view <bold>H</bold> tegmen, inner view <bold>I</bold> antenna <bold>J</bold> maxilla <bold>K</bold> mandible <bold>L</bold> labium <bold>M</bold> hind leg <bold>N</bold> spermatheca <bold>O</bold> coxites. Scale bars: 0.5 mm (<bold>A–C</bold>); 0.1 mm (<bold>D–H</bold>); 0.05 mm (<bold>I–O</bold>).</p></caption><graphic xmlns:xlink="http://www.w3.org/1999/xlink" xlink:href="zookeys-1226-087_article-130352__-g003.jpg" position="float" orientation="portrait" xlink:type="simple" id="oo_1243497.jpg"><uri content-type="original_file" xlink:type="simple">https://binary.pensoft.net/fig/1243497</uri></graphic></fig></tp:treatment-sec></tp:taxon-treatment>
